# Supplementary material for: Health-Related Quality of Life in Adrenocortical Carcinoma: Development of the Disease-Specific Questionnaire ACC-QOL and Results from the PROFILES Registry
Source: Cancers (Basel). 2022 Mar 8;14(6):1366. doi: 10.3390/cancers14061366 (PMC8946128; doi:10.3390/cancers14061366)
Supplement: Supplementary file 1 [file cancers-14-01366-s001.zip]

Archive with 1 entries (1 files):
- cancers-1573063-supplementary.xlsx
