# Supplementary material for: Health-Related Quality of Life in Adrenocortical Carcinoma: Development of the Disease-Specific Questionnaire ACC-QOL and Results from the PROFILES Registry
Source: Cancers (Basel). 2022 Mar 8;14(6):1366. doi: 10.3390/cancers14061366 (PMC8946128; doi:10.3390/cancers14061366)
Supplement: Supplementary file 1 [file cancers-14-01366-s001.zip › cancers-1573063-supplementary.xlsx]

## Sheet: Table S1.
Table S1. Distribution of response options per ACC-QOL item
	Questionnaire 1 (N=67 responders)						Questionnaire 2 (N=51 reponders)
Item	Missing	Not at all	A little	Quite a bit	Very much		Missing	Not at all	A little	Quite a bit	Very much
Have you been restricted in your performance due to the extent of surgery?	0	65.7%	19.4%	10.4%	4.5%		0	64.7%	21.6%	13.7%	0
Have food and drink tasted different from usual?	0	74.6%	16.4%	6.0%	3.0%		0	70.6%	21.6%	5.9%	2.0%
Have you had problems eating?	0	82.1%	14.9%	3.0%	0		0	68.6%	21.6%	9.8%	0
Have you gained weight?	0	44.8%	32.8%	19.4%	3.0%		2.0%	54.9%	27.5%	15.7%	0
Did you have trouble with your coordination?	0	52.2%	37.3%	6.0%	4.5%		0	62.7%	27.5%	9.8%	0
Have you been dizzy?	0	64.2%	29.9%	4.5%	1.5%		0	64.7%	27.5%	7.8%	0
Did you feel slow?	1.5%	52.2%	23.9%	22.4%	0		0	52.9%	29.4%	15.7%	2.0%
Have you had problems speaking?	1.5%	74.6%	16.4%	6.0%	1.5%		0	68.6%	21.6%	7.8%	2.0%
Have you had swelling in any part of your body (for example ankles, legs, arms, hands or fingers)?	0	70.1%	17.9%	7.5%	4.5%		0	68.6%	23.5%	7.8%	0
Have you had skin problems (for example itchy, dry, fragile)?	0	47.8%	34.3%	11.9%	6.0%		0	64.7%	25.5%	5.9%	3.9%
Have you had acne/pimpels and/or excess hair (for example on your face or body)?	0	83.6%	14.9%	1.5%	0		0	84.3%	13.7%	2.0%	0
Have you had problems with wounds healing?	0	88.1%	7.5%	3.0%	1.5%		0	82.4%	15.7%	2.0%	0
Did you worry about picking up an infection?	0	76.1%	17.9%	4.5%	1.5%		0	76.5%	15.7%	3.9%	3.9%
Have you had mood changes/swings?	0	50.7%	34.3%	14.9%	0		0	62.7%	31.4%	3.9%	2.0%
Have you felt panic?	0	82.1%	13.4%	4.5%	0		0	76.5%	11.8%	9.8%	2.0%
Have you had palpitations (faster or irregular heartbeat)?	0	67.2%	22.4%	9.0%	1.5%		0	70.6%	19.6%	9.8%	0
Did you feel aggitated?	1.5%	58.2%	31.3%	7.5%	1.5%		2.0%	64.7%	23.5%	7.8%	2.0%
Has the disease or treatment affected your sex life (for the worse)?	0	46.3%	14.9%	25.4%	13.4%		3.9%	43.1%	17.6%	25.5%	9.8%
Have you experienced a decrease in your physical capabilities?	0	23.9%	26.9%	38.8%	10.4%		0	29.4%	27.5%	29.4%	13.7%
Have you had problems planning activities in advance (for example meeting friends)?	0	40.3%	35.8%	14.9%	9.0%		0	51.0%	27.5%	15.7%	5.9%
Have you worried about loss of mobility because of your illness?	0	56.7%	25.4%	13.4%	4.5%		0	54.9%	23.5%	19.6%	2.0%
Have you worried about becoming dependent on others?	0	55.2%	32.8%	9.0%	3.0%		0	49.0%	33.3%	11.8%	5.9%
Did you feel uncertain about the future?	0	46.3%	34.3%	14.9%	4.5%		0	47.1%	35.3%	9.8%	7.8%
Have you worried about the results of examinations and tests?	0	40.3%	44.8%	10.4%	4.5%		0	47.1%	37.3%	11.8%	3.9%
Hafe you felt misunderstood (for example by relatives, friends or healthcare professionals)?	0	56.7%	34.3%	9.0%	0		0	62.7%	23.5%	11.8%	2.0%
Have you felt supported by your family members or friends?	0	10.4%	16.4%	29.9%	43.3%		0	7.8%	19.6%	27.5%	45.1%
Did you feel the need for peer support?	0	59.7%	20.9%	13.4%	6.0%		0	58.8%	27.5%	11.8%	2.0%
Have you felt motivated to continue with your normal hobbies and activities?	0	13.4%	25.4%	34.3%	26.9%		0	25.5%	17.6%	29.4%	27.5%

## Sheet: Table S2.
Table S2. Group differences in mean EORTC-QLQ-C30 and ACC-QOL scores
Group	N	Overall QLQ-C30	Global health	Physical functioning	Role functioning	Emotional functioning	Cognitive functioning	Social functioning	Fatigue	Nausea and vomiting	Pain	Dyspnoea	Insomnia	Appetite loss	Constipation	Diarrhoea	Financial difficulties		Overall ACC-QOL	Mitotane side-effects	Cushing/ hydrocortisone effects	Emotional effects	Operation	Virilisation	Peer support
Total	67	80.5	69.7	82.6	70.1	79.2	76.1	72.9	35.3	10.4	17.9	18.4	22.4	12.4	8.5	9.5	11.9		82.7	15.2	15.3	27.5	17.9	6.0	21.9
ACC survivors > 5 years	35	83.4	69.8	83.8	77.1	82.9	81.4*	77.1	29.8	7.1	19.5	17.1	23.8	8.6	6.7	5.7	7.6		85.5	14.1	15.0	22.6*	17.1	2.9	15.2
Active treatment <1000 days	20	72.2*	67.9	77.7	58.3*	67.9*	64.2*	65.0	50.0*	15.8	20.0	25.0	33.3	23.3	15.0	11.7	20.0		77.4*	22.3*	18.5	36.5*	25.0	6.7	26.7
Male	29	83.1	72.7	85.1	71.3	78.4	79.3	81.0	33.7	5.2	17.2	18.4	16.1	9.2	6.9	8.0	8.0		85.2	13.9	13.3	24.9	13.8	3.4	19.5
Female	38	78.5	67.3	80.7	69.3	79.8	73.7	66.7	36.5	14.5	18.4	18.4	27.2	14.9	9.6	10.5	14.9		80.8	16.2	16.9	29.5	21.1	7.9	23.7
ENSAT at diagnosis
I	8	83.6	65.6	80.0	75.0	87.5	81.3	85.4	26.4	4.2	20.8	16.7	33.3	16.7	4.2	0.0	8.3		84.3	15.7	14.6	22.5	8.3	8.3	25.0
II	24	81.5	69.4	85.8	75.0	74.0	76.4	70.1	33.3	10.4	6.9	19.4	19.4	6.9	8.3	16.7	5.6		82.7	11.7	15.6	27.9	13.9	8.3	26.4
III	10	77.4	80.0	80.7	63.3	76.7	75.0	75.0	37.8	23.3	33.3	20.0	20.0	16.7	3.3	10.0	13.3		81.3	16.1	19.4	30.0	23.3	3.3	20.0
IV	9	70.8	59.3	70.4	51.9	71.3	64.8	61.1	56.8	13.0	25.9	25.9	37.0	14.8	18.5	7.4	25.9		75.0	23.0	14.8	45.2	29.6	7.4	29.6
Treatment modality
Adrenalectomy or local surgery	67	80.5	69.7	82.6	70.1	79.2	76.1	72.9	35.3	10.4	17.9	18.4	22.4	12.4	8.5	9.5	11.9		82.7	15.2	15.3	27.5	17.9	6.0	21.9
Additional organ surgery	11	77.7	80.3	81.8	57.6	76.5	84.8	75.8	36.4	10.6	22.7	24.2	15.2	21.2	15.2	21.2	15.2		80.1	14.1	9.8	34.8	33.3*	3.0	24.2
Metastasis surgery	3	83.7	77.8	84.4	88.9	88.9	66.7	72.2	40.7	5.6	11.1	11.1	11.1	11.1	11.1	11.1	33.3		72.8	19.8	22.2	32.2	44.4	0.0	44.4
Adjuvant radiotherapy	6	80.9	61.1	78.9	72.2	77.8	75.0	55.6	40.7	0.0	22.2	16.7	11.1	5.6	5.6	5.6	27.8		68.3*	21.0	29.2*	40.0	44.4*	11.1	44.4
No mitotane	35	85.3	74.0	87.0	79.0	85.2	79.5	82.9	27.7	7.7	14.8	11.4	23.8	9.5	5.7	3.9	6.7		88.0	12.3	11.4	17.8	13.3	2.9	14.3
Mitotane - survivors	19	76.6*	62.3	76.8	61.4*	75.4*	78.1	62.3*	40.4*	14.0	25.4	22.8*	17.5	12.3	10.5	15.8	15.8		77.8*	13.8	19.7	36.7*	19.3	10.5	33.3*
Mitotane - recent	13	73.1*	68.6	79.0	59.0*	68.6*	64.1	61.5*	48.7*	12.8	15.4	30.8*	25.6	20.5	12.8	15.4	20.5		75.6*	24.9*	19.4	40.3*	28.2	7.7	25.6*
No chemotherapy	60	80.0	69.2	82.2	68.3	78.6	75.6	71.1	36.7	9.7	17.8	18.3	22.8	12.2	8.3	10.0	12.8		82.0	15.3	16.7	28.3	17.8	6.7	23.3
Chemotherapy - survivors	5	94.1	81.7	97.3	93.3	95.0	90.0	93.3	8.9	0.0	10.0	6.7	6.7	13.3	0.0	0.0	0.0		96.0	7.4	3.3	6.7	6.7	0.0	0.0
Chemotherapy - recent	2	60.6*	54.2	56.7*	66.7	58.3	58.3	75.0	61.1*	58.3*	41.7	50.0	50.0	16.7	33.3*	16.7	16.7		71.0*	31.5	4.2	55.0*	50.0	0.0	33.3
*p<0.05
